# Supplementary material for: Ordering Enhancement of Ion Bombardment-Induced Nanoripple Patterns: A Review
Source: Nanomaterials (Basel). 2025 Mar 13;15(6):438. doi: 10.3390/nano15060438 (PMC11944364; doi:10.3390/nano15060438)
Supplement: Supplementary file 1 [file nanomaterials-15-00438-s001.zip]

Archive with 1 entries (1 files):
- nanomaterials-3451864-supplementary.pdf
